# Supplementary material for: Thermoelectric Properties of Mg3(Bi,Sb)2 under Finite Temperatures and Pressures: A First-Principles Study
Source: Nanomaterials (Basel). 2023 Dec 28;14(1):84. doi: 10.3390/nano14010084 (PMC10780500; doi:10.3390/nano14010084)
Supplement: Supplementary file 1 [file nanomaterials-14-00084-s001.zip]

Archive with 1 entries (1 files):
- nanomaterials-2747020-supplementary.pdf
